# Supplementary material for: Mechanisms of Concentric Ring Electrodes in Tuning the Performance of Z-Cut Lithium Niobate Ultrasonic Transducers
Source: Sensors (Basel). 2026 Jan 11;26(2):481. doi: 10.3390/s26020481 (PMC12845614; doi:10.3390/s26020481)
Supplement: Supplementary file 1 [file sensors-26-00481-s001.zip]

Archive with 1 entries (1 files):
- sensors-3991873-supplementary.pdf
